# Supplementary material for: Inhibition of CFTR-mediated intestinal chloride secretion by nornidulin: Cellular mechanisms and anti-secretory efficacy in human intestinal epithelial cells and human colonoids
Source: PLoS One. 2024 Dec 23;19(12):e0314723. doi: 10.1371/journal.pone.0314723 (PMC11665983; doi:10.1371/journal.pone.0314723)
Supplement: S3 File — (XLSX) [file pone.0314723.s003.xlsx]

## Sheet: Fig 2B
N	Ctrl	0.5	1	2	5	10%DMSO			Fig 2B
1	100	88	101	105	106	23
2	100	95	98	103	108	38
3	100	97	98	98	102	52
4	100	61	64	64	67	5
5	100	73	82	83	86	8
average	100	82.8	88.6	90.6	93.8	25.2
SD	0	15.4013	15.6461	17.1843	17.2974	19.9424

## Sheet: Fig 3C
	CFTR	Control	N9		Actin	Control	N9		CFTR/Actin	Control	N9		Normalized	Control	N9
	N1	22485.5	17642.7		N1	31070.6	32864.3		N1	0.72369	0.536834		N1	1	0.7418
	N2	19500.6	23497.8		N2	30981.5	30793.2		N2	0.629426	0.763084		N2	1	1.21235
	N3	20477.2	18793.1		N3	28671.3	22243		N3	0.714205	0.844897		N3	1	1.18299
	N4	84209.2	76302.3		N4	85287.3	78895.3		N4	0.987359	0.967134		N4	1	0.979516
	N5	21501.8	26559.4		N5	26804.9	27178.6		N5	0.802158	0.977217		N5	1	1.21823
	N6	69084.9	75856.3		N6	75605.1	62548.5		N6	0.91376	1.21276		N6	1	1.32722
	N7	76180.6	58130.4		N7	32930.8	32955.8		N7	2.31335	1.76389		N7	1	0.762481
	N8	64169.6	75253.1		N8	23527.9	19896.4		N8	2.72738	3.78225		N8	1	1.38677
													average	1	1.10142
													SD	0	0.246136
		Fig 3C

## Sheet: Fig 4F
	dose-response
		N1	N2	N3	N4	N5
		I Cl-	I Cl-	I Cl-	I Cl-	I Cl-		AVG	SD	SEM
	N9 0.25 uM	82.19	84.0428	96.0554	103.122	92.1932		91.5207	8.6399	3.86388
	N9 0.5 uM	70.46	61.8998	91.5927	105.686	77.111		81.35	17.4072	7.78475
	N9 1 uM	56.99	28.7062	61.4625	66.1812	57.249		54.1178	14.6907	6.5699
	N9 2 uM	25.6	14.755	32.1267	22.5937	24.6665		23.9484	6.25463	2.79715
	N9 5 uM	2.64	9.05151	14.6972	11.4343	5.54011		8.67263	4.75056	2.12451
														Fig 4F
	CPT-cAMP
		N1	N2	N3	N4	N5
		I Cl-	I Cl-	I Cl-	I Cl-	I Cl-		AVG	SD	SEM
	N9 0.25 uM	93.4639	84.0917	74.9871	99.9722	99.7457		90.4521	10.79	4.82542
	N9 0.5 uM	87.685	63.7928	63.7359	99.2761	99.1065		82.7193	17.9298	8.01845
	N9 1 uM	69.5098	28.8343	44.9938	72.4149	35.3402		50.2186	19.8166	8.86223
	N9 2 uM	12.0669	14.4869	14.3535	29.6286	10.433		16.1938	7.69761	3.44247
	N9 5 uM	7.05792	10.2026	0.176432	4.47686	3.24399		5.03156	3.80529	1.70178
	IBMX
		N1	N2	N3	N4	N5
		I Cl-	I Cl-	I Cl-	I Cl-	I Cl-		AVG	SD	SEM
	N9 0.25 uM	96.5275	93.2348	96.3042	99.3229	93.2764		95.7332	2.55542	1.14282
	N9 0.5 uM	83.5881	77.9247	87.659	98.0545	66.9839		82.842	11.52	5.15189
	N9 1 uM	60.6723	54.2819	64.5358	36.5187	24.9724		48.1962	16.8477	7.53453
	N9 2 uM	23.4651	16.9838	23.706	3.52245	4.51308		14.4381	9.89342	4.42447
	N9 5 uM	-9.61774	0.42961	-6.30464	-4.12239	0.571043		-3.80882	4.3937	1.96492
	Na3VO4 + NaF
		N1	N2	N3	N4	N5
		I Cl-	I Cl-	I Cl-	I Cl-	I Cl-		AVG	SD	SEM
	N9 0.25 uM	96.3744	92.5548	94.9019	95.1041	94.8856		94.7642	1.38054	0.617396
	N9 0.5 uM	87.0138	76.57	83.488	77.3495	89.5116		82.7866	5.7401	2.56705
	N9 1 uM	67.24	57.9816	54.9434	48.3082	63.036		58.3019	7.30678	3.26769
	N9 2 uM	28.8446	26.3226	18.5755	17.2306	35.7047		25.3356	7.61898	3.40731
	N9 5 uM	0.301358	1.96121	1.0807	4.3859	31.8256		7.91096	13.4564	6.01787
	Compound C
		N1	N2	N3	N4	N5
		I Cl-	I Cl-	I Cl-	I Cl-	I Cl-		AVG	SD	SEM
	N9 0.25 uM	97.6839	79.4067	101.137	99.554	99.0849		95.3734	9.01043	4.02958
	N9 0.5 uM	87.077	59.574	96.588	93.0556	94.6543		86.1898	15.2979	6.84141
	N9 1 uM	58.097	23.3862	57.2016	64.0725	36.2257		47.7966	17.2425	7.71107
	N9 2 uM	20.5143	0.54336	11.5263	33.3791	12.7392		15.7405	12.1617	5.43888
	N9 5 uM	1.69219	-1.56488	4.0906	21.0537	7.87902		6.63012	8.7691	3.92166
	Genistein
		N1	N2	N3	N4	N5
		I Cl-	I Cl-	I Cl-	I Cl-	I Cl-		AVG	SD	SEM
	N9 0.25 uM	92.8053	98.9443	105.052	104.705	105.437		101.389	5.48762	2.45414
	N9 0.5 uM	76.6577	91.1025	95.0008	98.2868	99.5986		92.1293	9.25168	4.13748
	N9 1 uM	54.6818	54.7448	74.0721	60.6583	59.4627		60.724	7.93767	3.54983
	N9 2 uM	38.391	21.4024	42.4645	21.3534	19.8832		28.6989	10.8206	4.83911
	N9 5 uM	24.8423	12.1036	36.4184	16.2261	9.42845		19.8038	10.9678	4.90495

## Sheet: Fig 5
		Ctrl	Nornidulin	Nornidulin+FSK	FSK
	N1	332.33	260.291	331.957	443.72				Fig 5
	N2	378.01	244.486	386.585	479.657
	N3	243.284	288.817	360.673	737.849
	N4	342.145	297.145	247.227	728.495
	N5	373.649	479.807	683.686	628.429
	N6		299.842
	Average	333.884	311.731	402.026	603.63
	SD	54.3307	85.2016	165.947	137.078

## Sheet: Fig 6 
																													Fig 6B
				Control									FSK									FSK+Nornidulin									Control				FSK				FSK + Nornidulin
			Time	N1	N2	N3	N4	N5	N6			Time	N1	N2	N3	N4	N5	N6			Time	N1	N2	N3	N4	N5	N6			Time	average	SD	SEM	Time	average	SD	SEM	Time	average	SD	SEM
			0	1	1	1	1	1	1			0	1	1	1	1	1	1			0	1	1	1	1	1	1			0	1	0	0	0	1	0	0	0	1	0	0
			5	1.00562	1.02622	1.02402	1.01856	1.01189	1.01774			5	1.01449	1.01639	1.03121	1.03053	1.02239	1.02821			5	1.04012	1.0368	1.057	1.14273	1.03507	1.03892			5	1.01734	0.00764553	0.00312127	5	1.02387	0.00725632	0.00296238	5	1.05844	0.0420437	0.0171643
			10	1.00872	1.04679	1.02347	1.02241	1.00874	1.01162			10	1.08811	1.06555	1.09127	1.106	1.13802	0.975943			10	1.08783	1.07358	1.13429	1.22976	1.07522	1.05917			10	1.02029	0.0145566	0.00594269	10	1.07748	0.0551972	0.0225342	10	1.10998	0.0641007	0.026169
			15	1.02055	1.048	1.02549	1.03056	0.999515	1.02508			15	1.1712	1.14078	1.1853	1.17947	1.27855	1.06767			15	1.12751	1.15263	1.20793	1.29722	1.17307	1.16084			15	1.02487	0.0156808	0.00640168	15	1.1705	0.0684569	0.0279474	15	1.18653	0.0603041	0.024619
			20	1.04169	1.0593	1.02439	1.03735	0.99175	1.02446			20	1.26878	1.23873	1.30739	1.27407	1.40577	1.21063			20	1.13107	1.16672	1.29275	1.3403	1.21724	1.12708			20	1.02982	0.0226893	0.00926286	20	1.28423	0.0680253	0.0277712	20	1.21253	0.0881094	0.0359705
			25	1.03267	1.06979	1.02366	1.05002	0.991507	1.04832			25	1.38468	1.34227	1.43185	1.39651	1.53983	1.32641			25	1.21712	1.26381	1.39102	1.41863	1.33904	1.24623			25	1.03599	0.0269552	0.0110044	25	1.40359	0.07679	0.0313494	25	1.31264	0.0824514	0.0336606
			30	1.03829	1.06495	1.01815	1.0464	0.980587	1.05382			30	1.49024	1.46294	1.52469	1.53069	1.65375	1.44046			30	1.27285	1.34749	1.47925	1.47911	1.43729	1.34988			30	1.0337	0.030418	0.0124181	30	1.51713	0.0754231	0.0307914	30	1.39431	0.0838722	0.0342407
			35	1.04021	1.06454	1.02366	1.03803	0.974035	1.04159			35	1.57451	1.56834	1.63532	1.66119	1.7709	1.5296			35	1.32546	1.40488	1.52599	1.55483	1.51286	1.39039			35	1.03034	0.0305542	0.0124737	35	1.62331	0.0866581	0.035378	35	1.4524	0.0914124	0.0373189
			40	1.03918	1.06051	1.02054	1.03305	0.970638	1.04893			40	1.66322	1.67412	1.7337	1.78229	1.86478	1.626			40	1.41552	1.4698	1.58869	1.6423	1.58925	1.4448			40	1.02881	0.031583	0.0128937	40	1.72402	0.0884283	0.0361007	40	1.52506	0.0931769	0.0380393
			45	1.03726	1.06414	1.00073	1.02445	0.967726	1.08196			45	1.74423	1.78398	1.82378	1.90674	1.9677	1.72222			45	1.51895	1.55751	1.65937	1.72846	1.68751	1.55123			45	1.02938	0.0416671	0.0170105	45	1.82478	0.0957236	0.039079	45	1.61717	0.0856373	0.0349613
			50	1.03474	1.06495	1.00238	1.02467	0.96627	1.06116			50	1.82614	1.87225	1.92414	2.02482	2.06671	1.80841			50	1.59028	1.61024	1.75604	1.78895	1.75357	1.583			50	1.0257	0.0372993	0.0152274	50	1.92041	0.105896	0.0432318	50	1.68035	0.0952776	0.0388969
			55	1.03563	1.05849	1.01889	1.02331	0.963358	1.06483			55	1.90745	1.97281	2.00751	2.13955	2.13422	1.88249			55	1.6741	1.66388	1.86183	1.85944	1.81058	1.61366			55	1.02742	0.0364034	0.0148616	55	2.00734	0.109852	0.0448468	55	1.74725	0.109431	0.0446752
			60	1.02691	1.06212	0.99945	1.02196	0.964329	1.08379			60	1.95653	2.05289	2.07586	2.23281	2.18838	1.95085			60	1.70531	1.74128	1.96398	1.92994	1.8915	1.70713			60	1.02643	0.0428229	0.0174824	60	2.07622	0.116351	0.0474999	60	1.82319	0.118286	0.0482899
	AUC			5.01405	5.06555	5.06006	5.0464	5.02973	5.04434				5.03622	5.04097	5.07803	5.07632	5.05599	5.07053				5.10031	5.09201	5.1425	5.35683	5.08767	5.0973
				5.03585	5.18253	5.11874	5.10242	5.05157	5.0734				5.25651	5.20484	5.3062	5.34133	5.40103	5.01038				5.31988	5.27596	5.47823	5.93125	5.27572	5.24523
				5.07318	5.23699	5.12241	5.13241	5.02063	5.09174				5.64828	5.51583	5.69142	5.71369	6.04141	5.10903				5.53834	5.56553	5.85556	6.31745	5.62073	5.55004
				5.1556	5.26825	5.1247	5.16976	4.97816	5.12385				6.09994	5.94879	6.23172	6.13385	6.71079	5.69574				5.64645	5.79838	6.25171	6.59378	5.97577	5.71982
				5.18591	5.32271	5.12012	5.21842	4.95814	5.18196				6.63365	6.45252	6.84808	6.67645	7.36399	6.34259				5.87048	6.07633	6.70942	6.8973	6.39068	5.93328
				5.17741	5.33683	5.10453	5.24106	4.93023	5.25535				7.18732	7.01303	7.39135	7.31801	7.98395	6.91719				6.22492	6.52825	7.17567	7.24434	6.94081	6.49027
				5.19626	5.32372	5.10453	5.21107	4.88656	5.23853				7.66188	7.57821	7.90004	7.97971	8.56164	7.42515				6.49577	6.8809	7.51311	7.58485	7.37536	6.85068
				5.19848	5.31262	5.11049	5.17768	4.86168	5.2263				8.09432	8.10614	8.42256	8.60869	9.0892	7.88898				6.85243	7.18669	7.78671	7.99282	7.75526	7.08797
				5.19108	5.31162	5.05318	5.14373	4.84591	5.32722				8.51863	8.64525	8.89372	9.22258	9.58119	8.37054				7.33616	7.56828	8.12016	8.4269	8.1919	7.49007
				5.18	5.32271	5.00779	5.12279	4.83499	5.3578				8.92593	9.1406	9.36982	9.82892	10.086	8.82658				7.77307	7.91936	8.53853	8.79352	8.6027	7.83558
				5.17593	5.30859	5.05318	5.11996	4.82407	5.31499				9.33397	9.61266	9.82912	10.4109	10.5023	9.22724				8.16094	8.18528	9.04469	9.12097	8.91039	7.99166
				5.15634	5.30153	5.04585	5.11318	4.81922	5.37156				9.65996	10.0642	10.2084	10.9309	10.8065	9.58333				8.4485	8.51289	9.56452	9.47345	9.2552	8.30199
	SUM			61.7401	63.2937	61.0256	61.7989	59.0409	62.607				88.0566	88.3231	91.1705	93.2414	97.184	85.4673				78.7673	80.5899	87.1808	89.7335	85.3822	79.5939
				61.5844
				1.00253	1.02776	0.990927	1.00348	0.958699	1.01661				1.42985	1.43418	1.48042	1.51404	1.57806	1.38781				1.27901	1.30861	1.41563	1.45708	1.38643	1.29244
Fig 6C	%AUC (T=60)			100.253	102.776	99.0927	100.348	95.8699	101.661				142.985	143.418	148.042	151.404	157.806	138.781				127.901	130.861	141.563	145.708	138.643	129.244
Swelling			avg	100									147.073									135.653
			SD	2.38861									6.83712									7.3363

## Sheet: Fig 7
																			Fig 7B
				Control						Cholera toxin						Cholera toxin + Nornidulin					Control				Cholera toxin				Cholera toxin + Nornidulin
			Time	N1	N2	N3			Time	N1	N2	N3			Time	N1	N2	N3		Time	average	SD	SEM	Time	average	SD	SEM	Time	average	SD	SEM
			0	1	1	1			0	1	1	1			0	1	1	1		0	1	0	0	0	1	0	0	0	1	0	0
			20	1.00932	1.02281	1.00736			20	1.37582	1.03465	1.04463			20	1.2219	1.08084	1.05		20	1.01316	0.00841337	0.00485746	20	1.1517	0.194155	0.112096	20	1.11758	0.0916488	0.0529134
			40	1.04121	1.01579	0.998009			40	1.61196	1.12876	1.19928			40	1.53154	1.1904	1.06184		40	1.01834	0.021711	0.0125349	40	1.31333	0.261009	0.150693	40	1.26126	0.242734	0.140142
			60	0.969397	0.909489	0.832065			60	1.82642	1.62754	1.31367			60	1.74101	1.41945	1.12573		60	0.90365	0.0688519	0.0397517	60	1.58921	0.258519	0.149256	60	1.42873	0.307746	0.177677
			80	1.02671	1.01618	0.990719			80	1.98878	1.79281	1.47131			80	1.76631	1.64458	1.27954		80	1.0112	0.0185056	0.0106842	80	1.75097	0.26126	0.150839	80	1.56348	0.253319	0.146254
			100	1.02796	1.00435	0.989249			100	2.09828	2.02719	1.58523			100	1.75406	1.73355	1.42303		100	1.00719	0.0195099	0.0112641	100	1.90356	0.277971	0.160487	100	1.63688	0.185487	0.107091
			120	1.03201	0.987519	0.993063			120	2.12038	2.20647	1.80505			120	1.73601	1.84771	1.5396		120	1.0042	0.0242472	0.0139991	120	2.04397	0.211337	0.122015	120	1.70778	0.155982	0.0900564
			140	1.00836	1.01226	0.987776			140	2.14729	2.34519	1.91521			140	1.53957	1.93771	1.68004		140	1.0028	0.0131533	0.00759404	140	2.13589	0.215218	0.124256	140	1.71911	0.201924	0.116581
			160	1.00867	0.99844	0.992436			160	2.1687	2.34808	1.89569			160	1.65962	1.97247	1.73284		160	0.99985	0.00821085	0.00474054	160	2.13749	0.227804	0.131523	160	1.78831	0.163636	0.0944752
			180	1.00831	1.00493	0.994022			180	2.07453	2.44505	1.80418			180	1.4767	2.05129	1.58571		180	1.00242	0.00746536	0.00431013	180	2.10792	0.321737	0.185755	180	1.70457	0.305181	0.176196
			200	0.976212	0.956789	0.893788			200	2.11203	2.33101	1.68933			200	1.44552	1.9269	1.50432		200	0.942263	0.0430892	0.0248776	200	2.04412	0.326182	0.188321	200	1.62558	0.2626	0.151612
			220	1.03481	1.02709	1.02121			220	2.08053	2.17001	1.73319			220	1.53709	1.77029	1.45161		220	1.02771	0.00682019	0.00393764	220	1.99457	0.230748	0.133222	220	1.58633	0.164949	0.0952333
			240	1.04242	1.01299	1.0317			240	2.01699	2.21918	1.71409			240	1.6223	1.66815	1.50445		240	1.02904	0.0148925	0.0085982	240	1.98342	0.254218	0.146773	240	1.5983	0.0844493	0.0487568
	AUC			20.0932	20.2281	20.0736				23.7582	20.3465	20.4463				22.219	20.8084	20.5
				20.5052	20.3861	20.0537				29.8777	21.6341	22.4391				27.5344	22.7124	21.1185
				20.106	19.2528	18.3007				34.3838	27.563	25.1295				32.7255	26.0984	21.8758
				19.9611	19.2567	18.2278				38.1521	34.2035	27.8498				35.0733	30.6402	24.0527
				20.5467	20.2054	19.7997				40.8706	38.2	30.5654				35.2038	33.7813	27.0257
				20.5997	19.9187	19.8231				42.1866	42.3366	33.9028				34.9008	35.8127	29.6263
				20.4037	19.9977	19.8084				42.6767	45.5166	37.2026				32.7559	37.8542	32.1964
				20.1703	20.107	19.8021				43.1599	46.9327	38.109				31.9919	39.1018	34.1288
				20.1698	20.0337	19.8646				42.4324	47.9313	36.9987				31.3632	40.2377	33.1856
				19.8452	19.6171	18.8781				41.8656	47.7606	34.9351				29.2222	39.7819	30.9004
				20.1102	19.8388	19.15				41.9255	45.0102	34.2252				29.8261	36.9719	29.5593
				20.7723	20.4009	20.5291				40.9751	43.8919	34.4727				31.5939	34.3844	29.5605
	SUM			243.284	239.243	234.311				462.264	461.327	376.276				374.41	398.185	333.73
			avg ctrl	238.946
				1.01815	1.00124	0.980603				1.9346	1.93068	1.57473				1.56692	1.66643	1.39668
Fig 7C	%AUC (T=60)			101.815	100.124	98.0603				193.46	193.068	157.473				156.692	166.643	139.668
Swelling			avg	100						181.334						154.334
			SD	1.8806						20.6645						13.6412
